# Supplementary material for: Understanding Influenza and SARS-CoV-2 Vaccine Hesitancy in Racial and Ethnic Minority Caregivers
Source: Vaccines (Basel). 2022 Nov 20;10(11):1968. doi: 10.3390/vaccines10111968 (PMC9697963; doi:10.3390/vaccines10111968)
Supplement: Supplementary file 1 [file vaccines-10-01968-s001.zip]

Archive with 1 entries (1 files):
- vaccines-1945826-supplementary.pdf
